# Supplementary material for: Novel Bile Salt Stabilized Vesicles-Mediated Effective Topical Delivery of Diclofenac Sodium: A New Therapeutic Approach for Pain and Inflammation
Source: Pharmaceuticals (Basel). 2022 Sep 5;15(9):1106. doi: 10.3390/ph15091106 (PMC9506322; doi:10.3390/ph15091106)
Supplement: Supplementary file 1 [file pharmaceuticals-15-01106-s001.zip]

Archive with 1 entries (1 files):
- pharmaceuticals-1829351-supplementary.pdf
